# Supplementary material for: Evaluation of the Anticancer Activity and Mechanism Studies of Glycyrrhetic Acid Derivatives toward HeLa Cells
Source: Molecules. 2023 Apr 2;28(7):3164. doi: 10.3390/molecules28073164 (PMC10095686; doi:10.3390/molecules28073164)
Supplement: Supplementary file 1 [file molecules-28-03164-s001.zip]

Archive with 1 entries (1 files):
- molecules-2276608-supplementary.pdf
